# Supplementary material for: Adolescent COVID-19 Vaccine Decision-Making among Parents in Southern California
Source: Int J Environ Res Public Health. 2022 Apr 1;19(7):4212. doi: 10.3390/ijerph19074212 (PMC8998887; doi:10.3390/ijerph19074212)
Supplement: Supplementary file 1 [file ijerph-19-04212-s001.zip]

Archive with 4 entries (4 files):
- Adolescent Focus Group Discussion Guide.pdf
- Adolescent Survey.pdf
- Parent Focus Group Discussion Guide.pdf
- Parent Survey.pdf
